# Supplementary material for: Relationship Between Perfluoroalkyl Acids in Human Serum and Sjogren’s Syndrome: A Case–Control Study of Populations in Hangzhou, China
Source: Toxics. 2024 Oct 21;12(10):764. doi: 10.3390/toxics12100764 (PMC11511288; doi:10.3390/toxics12100764)
Supplement: Supplementary file 1 [file toxics-12-00764-s001.zip]

Archive with 1 entries (1 files):
- toxics-3203408-supplementary.pdf
